# Supplementary material for: The Associations between Evacuation Movements and Children’s Physiological Demands Analyzed via Wearable-Based Sensors
Source: Sensors (Basel). 2022 Oct 22;22(21):8094. doi: 10.3390/s22218094 (PMC9658188; doi:10.3390/s22218094)
Supplement: Supplementary file 1 [file sensors-22-08094-s001.zip]

Archive with 1 entries (1 files):
- sensors-1908584-supplementary.pdf
